# Supplementary material for: Changing Folding and Binding Stability in a Viral Coat Protein: A Comparison between Substitutions Accessible through Mutation and Those Fixed by Natural Selection
Source: PLoS One. 2014 Nov 18;9(11):e112988. doi: 10.1371/journal.pone.0112988 (PMC4236103; doi:10.1371/journal.pone.0112988)
Supplement: Table S1 — FoldX estimates of ΔΔGfold and ΔΔGbind for all 8094 possible single substitutions in the φX174 F protein relative to the reference sequence. site is the residue number. Note in protein F the first amino acid, methionine, is removed after translation. Numbering begins after its removal. aa.from and aa.to are the amino acids in the reference and the mutant respectively. within.1.DNA.change indicates substitutions that can be accessed by a single DNA change from the reference sequence (1 = yes, 0 = no). wild.phg.sub indicates substitutions we infer occurred in the evolution of the φX174-like wild phage by comparison of them with their consensus sequence (1 = yes, 0 = no). lab.exp.sub indicates substitutions found in a lab adaptation experiment (see paper for source of experiments; 1 = yes, 0 = no). ddG.fold and ddG.bind give changes in folding and binding stability, ΔΔGfold and ΔΔGbind, respectively. (TXT) [file pone.0112988.s001.txt]

site	aa.from	aa.to	within.1.DNA.change	wild.phg.sub	lab.exp.sub	ddG.fold	ddG.bind
1	S	A	1	0	0	0.03	-0.082
1	S	R	0	0	0	-0.51	-0.062
1	S	N	0	0	0	-0.18	-0.636
1	S	D	0	0	0	-0.43	0.172
1	S	C	1	0	0	-0.22	0.796
1	S	Q	0	0	0	-0.27	-1.048
1	S	E	0	0	0	-0.37	0.41
1	S	G	0	0	0	-0.01	-0.076
1	S	H	0	0	0	-0.02	-1.268
1	S	I	0	0	0	-0.13	-0.928
1	S	L	0	0	0	-0.4	-0.274
1	S	K	0	0	0	-0.79	0.004
1	S	M	0	0	0	-0.48	-1.478
1	S	F	1	0	0	-0.2	0.45
1	S	P	1	0	0	0.22	0.634
1	S	T	1	0	0	0.05	0.546
1	S	W	0	0	0	0.01	13.13
1	S	Y	1	0	0	0.4	14.102
1	S	V	0	0	0	0	-0.102
2	N	A	0	0	0	-0.05	0.06
2	N	R	0	0	0	-0.73	0.018
2	N	D	1	0	0	-0.05	0.462
2	N	C	0	0	0	-0.05	0.048
2	N	Q	0	0	0	-0.05	0.236
2	N	E	0	0	0	-0.13	0.094
2	N	G	0	0	0	0.13	0.15
2	N	H	1	0	0	0.04	-0.934
2	N	I	1	0	0	-0.41	0.096
2	N	L	0	0	0	-0.39	-0.09
2	N	K	1	0	0	-0.61	-0.274
2	N	M	0	0	0	-0.37	-0.5
2	N	F	0	0	0	-0.1	0.652
2	N	P	0	0	0	0.57	0.174
2	N	S	1	0	1	-0.03	-0.042
2	N	T	1	0	0	-0.32	0.644
2	N	W	0	0	0	-0.2	-1.134
2	N	Y	1	0	0	-0.16	0.78
2	N	V	0	0	0	-0.31	-0.25
3	I	A	0	0	0	0.2	0.4
3	I	R	0	0	0	-0.55	0.464
3	I	N	1	0	0	0.02	0.02
3	I	D	0	0	0	0.22	1.524
3	I	C	0	0	0	0.11	0.956
3	I	Q	0	0	0	-0.21	1.616
3	I	E	0	0	0	0.09	0.696
3	I	G	0	0	0	0.14	-0.262
3	I	H	0	0	0	0.11	2.078
3	I	L	1	0	0	-0.18	-0.034
3	I	K	0	0	0	-0.91	0.226
3	I	M	1	0	0	-0.07	-0.402
3	I	F	1	0	0	-0.26	-0.42
3	I	P	0	0	0	0	0.326
3	I	S	1	0	0	0.15	0.57
3	I	T	1	0	0	0.08	0.418
3	I	W	0	0	0	0.21	-0.336
3	I	Y	0	0	0	-0.22	-0.308
3	I	V	1	1	0	0.04	0.072
4	Q	A	0	0	0	-0.18	-0.46
4	Q	R	1	0	0	-0.36	0.2
4	Q	N	0	0	0	-0.07	-2.858
4	Q	D	0	0	0	0.19	-0.542
4	Q	C	0	0	0	-0.19	-0.918
4	Q	E	1	0	0	0.2	8.04
4	Q	G	0	0	0	0.24	-0.14
4	Q	H	1	0	0	0.51	-2.156
4	Q	I	0	0	0	0.1	0.456
4	Q	L	1	0	0	-0.89	-0.202
4	Q	K	1	0	0	-0.79	-1.198
4	Q	M	0	0	0	-1.11	-0.234
4	Q	F	0	0	0	0.13	0.016
4	Q	P	1	0	0	-0.75	-0.82
4	Q	S	0	0	0	0.29	-0.322
4	Q	T	0	0	0	0.4	-1.008
4	Q	W	0	0	0	0.08	0.356
4	Q	Y	0	0	0	-0.21	-1.234
4	Q	V	0	0	0	0.31	-0.462
5	T	A	1	0	0	-0.29	1.33
5	T	R	0	0	0	-0.58	-0.134
5	T	N	1	0	0	-0.14	-0.072
5	T	D	0	0	0	-0.34	1.218
5	T	C	0	0	0	-0.01	0.702
5	T	Q	0	0	0	-0.38	0.206
5	T	E	0	0	0	-0.46	0.562
5	T	G	0	0	0	-0.19	0.944
5	T	H	0	0	0	0	0.472
5	T	I	1	0	0	-0.17	0.346
5	T	L	0	0	0	-0.43	0.716
5	T	K	0	0	0	-1.01	0.09
5	T	M	0	0	0	-0.46	-0.476
5	T	F	0	0	0	-0.83	-0.434
5	T	P	1	0	0	-0.63	0.406
5	T	S	1	0	0	-0.06	0.296
5	T	W	0	0	0	-0.59	0.022
5	T	Y	0	0	0	-0.62	-1.034
5	T	V	0	0	0	-0.09	-0.23
6	G	A	1	0	0	0.12	0.254
6	G	R	1	0	0	-0.16	0.286
6	G	N	0	0	0	-0.43	0.182
6	G	D	1	0	0	-0.63	0.146
6	G	C	1	0	0	0.09	0.222
6	G	Q	0	0	0	-0.28	0.244
6	G	E	0	0	0	-0.32	0.326
6	G	H	0	0	0	0.08	-0.772
6	G	I	0	0	0	-0.29	0.73
6	G	L	0	0	0	-0.15	0.66
6	G	K	0	0	0	-0.6	-0.076
6	G	M	0	0	0	-0.05	0.994
6	G	F	0	0	0	-0.58	0.302
6	G	P	0	0	0	1.24	0.264
6	G	S	1	0	0	-0.47	0.13
6	G	T	0	0	0	-0.5	0.318
6	G	W	0	0	0	0.05	0.142
6	G	Y	0	0	0	-0.39	0.262
6	G	V	1	0	0	-0.16	0.316
7	A	R	0	0	0	-0.26	13.006
7	A	N	0	0	0	3.65	2.462
7	A	D	1	0	0	2.59	5.54
7	A	C	0	0	0	0.53	1.386
7	A	Q	0	0	0	0.38	5.82
7	A	E	0	0	0	1.97	6.568
7	A	G	1	0	0	0.67	0.09
7	A	H	0	0	0	0.43	10.684
7	A	I	0	0	0	2.01	-0.204
7	A	L	0	0	0	3.31	6.982
7	A	K	0	0	0	1.72	2.606
7	A	M	0	0	0	-0.88	4.466
7	A	F	0	0	0	-1.21	14.932
7	A	P	1	0	0	0.47	0.526
7	A	S	1	0	0	0.67	0.452
7	A	T	1	0	0	1.78	1.568
7	A	W	0	0	0	4.18	26.646
7	A	Y	0	0	0	2.64	25.918
7	A	V	1	0	0	2.55	1.856
8	E	A	1	0	0	0.24	0
8	E	R	0	0	0	-0.17	-0.048
8	E	N	0	0	0	0.03	-0.406
8	E	D	1	0	0	-0.16	0.454
8	E	C	0	0	0	0.22	-0.116
8	E	Q	1	1	0	0.12	-0.17
8	E	G	1	0	0	0.38	-0.03
8	E	H	0	0	0	0.16	-0.794
8	E	I	0	0	0	-0.06	0.274
8	E	L	0	0	0	-0.37	0.652
8	E	K	1	0	1	-0.73	1.862
8	E	M	0	0	0	-0.09	0.954
8	E	F	0	0	0	-0.74	1.07
8	E	P	0	0	0	0.64	-0.09
8	E	S	0	0	0	0.19	-0.012
8	E	T	0	0	0	-0.17	0.308
8	E	W	0	0	0	-0.45	-0.002
8	E	Y	0	0	0	-0.59	0.56
8	E	V	1	0	0	-0.12	0
9	R	A	0	0	0	0.06	-1.646
9	R	N	0	0	0	-0.29	-0.86
9	R	D	0	0	0	-0.41	0.812
9	R	C	1	0	0	-0.03	-1.168
9	R	Q	0	0	0	-0.74	-0.726
9	R	E	0	0	0	0.13	-2.422
9	R	G	1	0	0	0.15	-2.044
9	R	H	1	0	0	0.43	-1.88
9	R	I	0	0	0	0.39	-0.324
9	R	L	1	0	0	-0.93	0.496
9	R	K	0	0	0	-0.08	-0.072
9	R	M	0	0	0	-0.84	-0.772
9	R	F	0	0	0	-0.76	0.762
9	R	P	1	0	0	-1.67	0.058
9	R	S	1	0	0	0.62	-0.02
9	R	T	0	0	0	0.11	0.292
9	R	W	0	0	0	0.13	-0.616
9	R	Y	0	0	0	-0.56	-0.988
9	R	V	0	0	0	-0.48	-2.82
10	M	A	0	0	0	0.47	0.086
10	M	R	1	0	0	-0.61	-1.434
10	M	N	0	0	0	0.56	-0.288
10	M	D	0	0	0	0.43	0.356
10	M	C	0	0	0	0.43	0.126
10	M	Q	0	0	0	0.16	-0.464
10	M	E	0	0	0	0.23	-0.008
10	M	G	0	0	0	0.55	0.12
10	M	H	0	0	0	0.08	-0.428
10	M	I	1	0	1	0.2	-1.904
10	M	L	1	0	0	0.18	0.686
10	M	K	1	0	0	-0.49	0.824
10	M	F	0	0	0	-0.44	0.624
10	M	P	0	0	0	3.5	0.216
10	M	S	0	0	0	0.37	0.122
10	M	T	1	0	0	0.58	0.498
10	M	W	0	0	0	-0.22	0.15
10	M	Y	0	0	0	-0.36	0.106
10	M	V	1	0	1	0.54	0.032
11	P	A	1	0	0	2.03	1.158
11	P	R	1	0	0	1.21	0.138
11	P	N	0	0	0	2.03	-0.38
11	P	D	0	0	0	1.99	0.776
11	P	C	0	0	0	2.17	0.874
11	P	Q	1	0	0	1.3	-0.12
11	P	E	0	0	0	1.42	0.094
11	P	G	0	0	0	2.28	0.09
11	P	H	0	0	0	2.03	-0.212
11	P	I	0	0	0	2.34	0.438
11	P	L	1	0	0	1.22	0.606
11	P	K	0	0	0	0.93	0.162
11	P	M	0	0	0	1.16	0.278
11	P	F	0	0	0	1.76	0.256
11	P	S	1	0	0	2.69	0.654
11	P	T	1	0	0	2.8	0.37
11	P	W	0	0	0	1.47	0.702
11	P	Y	0	0	0	2.26	-0.114
11	P	V	0	0	0	2.13	0.04
12	H	A	0	0	0	0.23	-5.798
12	H	R	1	0	0	-0.65	-1.962
12	H	N	1	0	0	0.54	-4.174
12	H	D	1	0	0	0.5	-6.772
12	H	C	0	0	0	0.05	-5.824
12	H	Q	1	0	0	-0.9	-4.67
12	H	E	0	0	0	-0.48	-4.6
12	H	G	0	0	0	0.94	-5.726
12	H	I	0	0	0	-1.46	-5.962
12	H	L	1	0	0	-1.62	-3.794
12	H	K	0	0	0	-1.26	-3.04
12	H	M	0	0	0	-1.52	-4.422
12	H	F	0	0	0	-1.82	9.826
12	H	P	1	0	0	4.48	-5.134
12	H	S	0	0	0	0.96	-4.98
12	H	T	0	0	0	-0.01	-5.682
12	H	W	0	0	0	-1.23	2.2
12	H	Y	1	0	0	-2.34	6.788
12	H	V	0	0	0	-1.25	-8.528
13	D	A	1	0	0	1.84	0.756
13	D	R	0	0	0	0.99	0.666
13	D	N	1	0	0	0.72	0.112
13	D	C	0	0	0	2.06	0.734
13	D	Q	0	0	0	1.51	0.536
13	D	E	1	0	0	1.38	0.806
13	D	G	1	0	0	1.71	0.678
13	D	H	1	0	0	1.43	0.64
13	D	I	0	0	0	1.46	0.948
13	D	L	0	0	0	1.38	0.82
13	D	K	0	0	0	0.17	0.464
13	D	M	0	0	0	1.04	0.556
13	D	F	0	0	0	1.17	0.728
13	D	P	0	0	0	1.1	0.602
13	D	S	0	0	0	1.94	0.764
13	D	T	0	0	0	1.44	1.96
13	D	W	0	0	0	0.85	0.194
13	D	Y	1	0	0	1.22	0.432
13	D	V	1	0	0	1.92	0.494
14	L	A	0	0	0	2.18	-8.79
14	L	R	1	0	0	1.38	2.058
14	L	N	0	0	0	1.43	-6.786
14	L	D	0	0	0	0.91	-6.076
14	L	C	0	0	0	1.94	-5.76
14	L	Q	0	0	0	1.81	0.228
14	L	E	0	0	0	1.59	-3.454
14	L	G	0	0	0	2.87	-9.744
14	L	H	1	0	0	2.01	-4.554
14	L	I	1	0	0	1.56	-4.898
14	L	K	0	0	0	1.71	4.334
14	L	M	0	0	0	0.27	-6.458
14	L	F	1	0	0	1.37	-4.796
14	L	P	1	0	0	4.86	-4.466
14	L	S	0	0	0	3.35	-8.046
14	L	T	0	0	0	2.91	-5.554
14	L	W	0	0	0	1	-4.602
14	L	Y	0	0	0	-0.75	0.444
14	L	V	1	0	0	1.72	-6.03
15	S	A	1	0	0	0.8	0.006
15	S	R	0	0	0	0.77	0.168
15	S	N	0	0	0	1.18	0.06
15	S	D	0	0	0	2.2	0.71
15	S	C	1	0	0	1.52	0.092
15	S	Q	0	0	0	0.94	-0.002
15	S	E	0	0	0	1.51	0.648
15	S	G	0	0	0	1.83	0.13
15	S	H	0	0	0	1.8	0.624
15	S	I	0	0	0	1.4	1.46
15	S	L	0	0	0	1.61	0.066
15	S	K	0	0	0	0.21	0.366
15	S	M	0	0	0	0.76	0.434
15	S	F	1	0	0	0.92	0.488
15	S	P	1	0	0	1.56	1.072
15	S	T	1	0	0	0.75	-0.054
15	S	W	0	0	0	0.85	0.312
15	S	Y	1	0	0	0.92	0.08
15	S	V	0	0	0	1.47	0.846
16	H	A	0	0	0	1.14	-0.236
16	H	R	1	0	0	-1.34	13.772
16	H	N	1	0	0	-0.27	0.566
16	H	D	1	0	0	1.01	15.138
16	H	C	0	0	0	-0.11	0.206
16	H	Q	1	0	0	-0.29	1.112
16	H	E	0	0	0	1.19	11.378
16	H	G	0	0	0	1	0.382
16	H	I	0	0	0	0.85	5.04
16	H	L	1	0	0	-0.61	-0.982
16	H	K	0	0	0	-0.67	2.138
16	H	M	0	0	0	-1.18	-0.276
16	H	F	0	0	0	-0.1	-0.612
16	H	P	1	0	0	2.5	1.75
16	H	S	0	0	0	0.24	2.202
16	H	T	0	0	0	0.1	2.114
16	H	W	0	0	0	0.12	3.6
16	H	Y	1	0	0	0.49	1.316
16	H	V	0	0	0	0.18	2.776
17	L	A	0	0	0	1.21	0.088
17	L	R	1	0	0	0.67	0.16
17	L	N	0	0	0	0.69	1.118
17	L	D	0	0	0	1.12	0.864
17	L	C	0	0	0	1.01	0.118
17	L	Q	0	0	0	0.83	-0.504
17	L	E	0	0	0	0.65	4.052
17	L	G	0	0	0	1.52	0.974
17	L	H	1	0	0	0.49	0.374
17	L	I	1	0	0	0.42	1.648
17	L	K	0	0	0	0	0.328
17	L	M	0	0	0	-0.54	0.49
17	L	F	1	0	0	-0.04	0.806
17	L	P	1	0	0	0.3	0.886
17	L	S	0	0	0	1.6	0.254
17	L	T	0	0	0	1.08	0.502
17	L	W	0	0	0	-0.28	1.358
17	L	Y	0	0	0	-0.24	0.046
17	L	V	1	0	0	0.89	2.444
18	G	A	1	0	0	-1.37	0.568
18	G	R	1	0	0	-0.01	8.42
18	G	N	0	0	0	1.01	0.7
18	G	D	1	0	0	1.37	2.256
18	G	C	1	0	0	-0.7	0.582
18	G	Q	0	0	0	0.62	2.61
18	G	E	0	0	0	-0.44	5.73
18	G	H	0	0	0	6.66	6.914
18	G	I	0	0	0	0.92	0.736
18	G	L	0	0	0	0.71	1.186
18	G	K	0	0	0	-2.61	3.156
18	G	M	0	0	0	-2.98	4.624
18	G	F	0	0	0	5.46	0.524
18	G	P	0	0	0	3.01	1.192
18	G	S	1	0	0	-1.12	0.754
18	G	T	0	0	0	-1.09	-0.068
18	G	W	0	0	0	3.23	18.362
18	G	Y	0	0	0	10.21	2.782
18	G	V	1	0	0	-2.45	0.102
19	F	A	0	0	0	1.07	2.726
19	F	R	0	0	0	0.96	10.16
19	F	N	0	0	0	1.15	2.67
19	F	D	0	0	0	1.29	3.59
19	F	C	1	0	0	1.24	2.432
19	F	Q	0	0	0	0.99	4.714
19	F	E	0	0	0	1.07	3.328
19	F	G	0	0	0	1.18	3.82
19	F	H	0	0	0	1.01	2.49
19	F	I	1	0	0	0.47	1.212
19	F	L	1	0	0	0.11	1.07
19	F	K	0	0	0	0.31	6.848
19	F	M	0	0	0	-0.09	1.572
19	F	P	0	0	0	0.96	3.876
19	F	S	1	0	0	1.47	3.682
19	F	T	0	0	0	1.41	3.762
19	F	W	0	0	0	0.16	29.872
19	F	Y	1	0	0	0.13	0.894
19	F	V	1	0	0	1.26	1.266
20	L	A	0	0	0	3.16	1.552
20	L	R	1	0	0	1.82	3.512
20	L	N	0	0	0	3.58	0.742
20	L	D	0	0	0	4.26	1.818
20	L	C	0	0	0	2.82	1.28
20	L	Q	0	0	0	2.57	1.064
20	L	E	0	0	0	3.46	1.608
20	L	G	0	0	0	4.08	1.596
20	L	H	1	0	0	1.55	1.244
20	L	I	1	0	0	0	1.374
20	L	K	0	0	0	2.2	1.938
20	L	M	0	0	0	-0.16	1.424
20	L	F	1	0	0	1.5	0.998
20	L	P	1	0	0	5.98	1.68
20	L	S	0	0	0	4.13	2.652
20	L	T	0	0	0	3.06	1.43
20	L	W	0	0	0	3.95	1.326
20	L	Y	0	0	0	1.95	0.126
20	L	V	1	0	0	1.33	0.942
21	A	R	0	0	0	0.04	7.898
21	A	N	0	0	0	0.88	5.534
21	A	D	1	0	0	0.96	6.628
21	A	C	0	0	0	0.56	1.244
21	A	Q	0	0	0	0.5	8.968
21	A	E	0	0	0	0.82	5.864
21	A	G	1	0	0	0.85	0.506
21	A	H	0	0	0	0.31	11.286
21	A	I	0	0	0	2.1	5.782
21	A	L	0	0	0	-0.35	6.464
21	A	K	0	0	0	-0.53	8.706
21	A	M	0	0	0	-0.01	6.164
21	A	F	0	0	0	-0.24	35.742
21	A	P	1	0	0	2.28	5.124
21	A	S	1	0	0	0.82	0.68
21	A	T	1	0	0	1.8	0.556
21	A	W	0	0	0	-0.54	21.788
21	A	Y	0	0	0	-0.22	39.558
21	A	V	1	0	0	2.23	1.722
22	G	A	1	0	0	3.01	0.07
22	G	R	1	0	0	13.75	-0.19
22	G	N	0	0	0	6.57	0.012
22	G	D	1	0	0	7.84	0.382
22	G	C	1	0	0	3.31	0.022
22	G	Q	0	0	0	11.52	0.43
22	G	E	0	0	0	12.02	1.524
22	G	H	0	0	0	20.29	0.274
22	G	I	0	0	0	10.35	0.818
22	G	L	0	0	0	8.66	0.34
22	G	K	0	0	0	8.81	1.778
22	G	M	0	0	0	8.15	0.246
22	G	F	0	0	0	25.08	0.104
22	G	P	0	0	0	8.01	1.022
22	G	S	1	0	0	3.71	0.078
22	G	T	0	0	0	5.56	0.076
22	G	W	0	0	0	21.93	2.706
22	G	Y	0	0	0	16.5	1.722
22	G	V	1	0	0	6.75	0.666
23	Q	A	0	0	0	1.25	-0.148
23	Q	R	1	0	0	-0.56	0.028
23	Q	N	0	0	0	-0.31	0.584
23	Q	D	0	0	0	1.15	1.18
23	Q	C	0	0	0	0.26	-0.098
23	Q	E	1	0	0	1.53	0.94
23	Q	G	0	0	0	1.44	-0.134
23	Q	H	1	0	0	0.82	0.192
23	Q	I	0	0	0	2.8	-0.12
23	Q	L	1	0	0	-0.12	0.464
23	Q	K	1	0	0	0.41	-0.016
23	Q	M	0	0	0	-2.03	0.012
23	Q	F	0	0	0	-1.47	-0.638
23	Q	P	1	0	0	-1.51	-0.094
23	Q	S	0	0	0	2.23	0.11
23	Q	T	0	0	0	1.68	-0.088
23	Q	W	0	0	0	9.03	0.476
23	Q	Y	0	0	0	-1.82	0.7
23	Q	V	0	0	0	1.47	0.098
24	I	A	0	0	0	4.63	-0.31
24	I	R	0	0	0	5.15	-0.024
24	I	N	1	0	0	3.99	-0.36
24	I	D	0	0	0	4.95	0.43
24	I	C	0	0	0	3.5	-0.29
24	I	Q	0	0	0	4.07	-0.38
24	I	E	0	0	0	4.73	-0.032
24	I	G	0	0	0	5.54	-0.046
24	I	H	0	0	0	2.92	1.096
24	I	L	1	0	0	0.13	-0.004
24	I	K	0	0	0	4.8	0.662
24	I	M	1	0	0	0.39	0.006
24	I	F	1	0	0	2.62	-0.804
24	I	P	0	0	0	4.11	0.036
24	I	S	1	0	0	5.29	-0.286
24	I	T	1	0	0	3.82	0.386
24	I	W	0	0	0	5.48	0.936
24	I	Y	0	0	0	7.49	-0.072
24	I	V	1	0	0	1.92	0.032
25	G	A	1	0	0	4.24	0.074
25	G	R	1	0	0	23.11	-0.012
25	G	N	0	0	0	13.32	-0.308
25	G	D	1	0	0	13.82	0.308
25	G	C	1	0	0	11.04	0.02
25	G	Q	0	0	0	15.83	-0.378
25	G	E	0	0	0	12.8	-0.02
25	G	H	0	0	0	24.17	6.342
25	G	I	0	0	0	16.56	1.576
25	G	L	0	0	0	18.45	0.648
25	G	K	0	0	0	21.28	-0.018
25	G	M	0	0	0	15.16	0.04
25	G	F	0	0	0	23.7	0.06
25	G	P	0	0	0	5.15	0.032
25	G	S	1	0	0	9.1	0.04
25	G	T	0	0	0	14.04	1.55
25	G	W	0	0	0	26.19	0.194
25	G	Y	0	0	0	23.34	0.334
25	G	V	1	0	0	15.97	0.206
26	R	A	0	0	0	3.17	-0.482
26	R	N	0	0	0	1.58	-0.218
26	R	D	0	0	0	3.82	-0.19
26	R	C	1	0	0	2.72	-0.146
26	R	Q	0	0	0	2.95	-0.216
26	R	E	0	0	0	1.27	1.344
26	R	G	1	0	0	3.98	-0.108
26	R	H	1	0	0	2.04	-0.24
26	R	I	0	0	0	3.48	0.048
26	R	L	1	0	0	-0.12	-0.346
26	R	K	0	0	0	1.82	-0.13
26	R	M	0	0	0	0.08	-0.132
26	R	F	0	0	0	3.41	1
26	R	P	1	0	0	3	0.908
26	R	S	1	0	0	4.3	-1.65
26	R	T	0	0	0	1.32	-0.178
26	R	W	0	0	0	3.04	-0.158
26	R	Y	0	0	0	4.72	-0.264
26	R	V	0	0	0	0.96	-0.084
27	L	A	0	0	0	4.6	-0.038
27	L	R	1	0	0	5.37	0.01
27	L	N	0	0	0	3.23	0
27	L	D	0	0	0	4.32	0.436
27	L	C	0	0	0	3.86	-0.004
27	L	Q	0	0	0	3.51	0.002
27	L	E	0	0	0	4.36	-0.052
27	L	G	0	0	0	6.62	0.73
27	L	H	1	0	0	3.29	-0.066
27	L	I	1	0	0	2.61	0.42
27	L	K	0	0	0	4.33	0.012
27	L	M	0	0	0	0.39	0.028
27	L	F	1	0	0	1.63	0.008
27	L	P	1	0	0	4.83	-0.022
27	L	S	0	0	0	5.83	0.026
27	L	T	0	0	0	3.92	0.37
27	L	W	0	0	0	5.53	0.604
27	L	Y	0	0	0	2.5	-0.334
27	L	V	1	0	0	1.5	-0.014
28	I	A	0	0	0	2.39	-0.068
28	I	R	0	0	0	1.91	-0.356
28	I	N	1	0	0	2.33	0.222
28	I	D	0	0	0	4.09	0.858
28	I	C	0	0	0	1.81	-0.036
28	I	Q	0	0	0	1.75	0.438
28	I	E	0	0	0	3.27	0.574
28	I	G	0	0	0	3.51	-0.062
28	I	H	0	0	0	2.43	0.058
28	I	L	1	0	0	-0.14	0.23
28	I	K	0	0	0	0.26	-0.95
28	I	M	1	0	0	0.05	0.78
28	I	F	1	0	0	1.72	0.58
28	I	P	0	0	0	5.29	-0.074
28	I	S	1	0	0	3.05	-0.034
28	I	T	1	0	1	1.08	-0.078
28	I	W	0	0	0	3.44	0.898
28	I	Y	0	0	0	2.36	1.206
28	I	V	1	0	0	0.54	0.226
29	T	A	1	0	0	0.9	0.026
29	T	R	0	0	0	4.58	2.494
29	T	N	1	0	0	1.3	0.092
29	T	D	0	0	0	2.3	0.436
29	T	C	0	0	0	0.92	0.038
29	T	Q	0	0	0	2.83	0.002
29	T	E	0	0	0	2.5	0.18
29	T	G	0	0	0	2.74	0.33
29	T	H	0	0	0	10.13	0.832
29	T	I	1	0	0	-0.76	0.54
29	T	L	0	0	0	-0.24	1.022
29	T	K	0	0	0	2.87	0.274
29	T	M	0	0	0	1.89	0.614
29	T	F	0	0	0	14.07	0.356
29	T	P	1	0	0	2.72	0.294
29	T	S	1	0	0	1.64	-0.248
29	T	W	0	0	0	10.59	0.648
29	T	Y	0	0	0	1.01	0.246
29	T	V	0	0	0	-1.36	0.582
30	I	A	0	0	0	3.16	0.312
30	I	R	0	0	0	1.19	0.4
30	I	N	1	0	0	4.4	-0.642
30	I	D	0	0	0	4.3	0.538
30	I	C	0	0	0	2.41	0.09
30	I	Q	0	0	0	3.03	0.07
30	I	E	0	0	0	3.78	0.028
30	I	G	0	0	0	4.29	0.824
30	I	H	0	0	0	5.43	0.456
30	I	L	1	0	0	0	0.022
30	I	K	0	0	0	2.27	0.004
30	I	M	1	0	0	-0.13	-0.028
30	I	F	1	0	0	7.61	0.814
30	I	P	0	0	0	6.98	0.356
30	I	S	1	0	0	4.04	0.866
30	I	T	1	0	0	3.53	0.826
30	I	W	0	0	0	6.32	1.33
30	I	Y	0	0	0	11.42	0.916
30	I	V	1	0	0	1.19	0.094
31	S	A	1	0	0	0.98	-0.592
31	S	R	0	0	0	-0.84	7.146
31	S	N	0	0	0	0.82	19.45
31	S	D	0	0	0	2.8	-0.13
31	S	C	0	0	0	0.86	-0.752
31	S	Q	0	0	0	0.37	-0.648
31	S	E	0	0	0	-0.7	-0.2
31	S	G	0	0	0	2.43	-0.592
31	S	H	0	0	0	-0.68	6.834
31	S	I	0	0	0	0.54	-0.05
31	S	L	1	0	0	-0.5	2.214
31	S	K	0	0	0	1.37	26.382
31	S	M	0	0	0	-1.74	-0.814
31	S	F	0	0	0	-1.08	1.65
31	S	P	1	0	0	7.55	-0.176
31	S	T	1	0	0	0.77	0.756
31	S	W	0	0	0	4.24	-0.106
31	S	Y	0	0	0	-1.15	8.572
31	S	V	0	0	0	0.85	-0.354
32	T	A	1	0	0	0.45	0.436
32	T	R	0	0	0	0.1	1.316
32	T	N	1	0	0	1.04	1.002
32	T	D	0	0	0	1.26	1.432
32	T	C	0	0	0	-0.22	-0.022
32	T	Q	0	0	0	0.11	0.674
32	T	E	0	0	0	0.89	1.114
32	T	G	0	0	0	1.96	-0.034
32	T	H	0	0	0	0.38	1.802
32	T	I	1	0	0	-1.46	0
32	T	L	0	0	0	-1.58	0.342
32	T	K	0	0	0	-0.3	2.706
32	T	M	0	0	0	-1.17	-0.362
32	T	F	0	0	0	-1.03	2.682
32	T	P	1	0	0	0.82	0.532
32	T	S	1	0	0	0.96	0.154
32	T	W	0	0	0	-0.89	-0.302
32	T	Y	0	0	0	-0.97	3.202
32	T	V	0	0	0	-1.11	0.22
33	T	A	1	0	0	0.99	0.856
33	T	R	0	0	0	-0.32	3.746
33	T	N	1	0	0	0.02	0.7
33	T	D	0	0	0	-0.11	0.236
33	T	C	0	0	0	0.08	0.014
33	T	Q	0	0	0	-0.54	2.596
33	T	E	0	0	0	0.32	0.162
33	T	G	0	0	0	2.92	0.346
33	T	H	0	0	0	0.29	0.05
33	T	I	1	0	0	-2.45	0.616
33	T	L	0	0	0	-2.75	1.298
33	T	K	0	0	0	-0.06	4.12
33	T	M	0	0	0	-1.91	4.094
33	T	F	0	0	0	-1.08	0.16
33	T	P	1	0	0	3.08	0.27
33	T	S	1	0	0	1.65	0.514
33	T	W	0	0	0	-0.5	0.146
33	T	Y	0	0	0	2.19	0.49
33	T	V	0	0	0	-1.27	0.024
34	P	A	1	0	0	1.27	0.42
34	P	R	1	0	0	1.34	-0.224
34	P	N	0	0	0	1.64	1.104
34	P	D	0	0	0	1.09	-1.866
34	P	C	0	0	0	1.38	-0.05
34	P	Q	1	0	0	1.08	0.554
34	P	E	0	0	0	0.52	0.846
34	P	G	0	0	0	2.02	0.83
34	P	H	0	0	0	1.15	0.234
34	P	I	0	0	0	0.28	-0.932
34	P	L	1	0	0	-0.38	-1.384
34	P	K	0	0	0	0.45	1.166
34	P	M	0	0	0	-0.38	-0.47
34	P	F	0	0	0	-0.29	-1.106
34	P	S	1	0	0	1.58	0.212
34	P	T	1	0	0	1.06	0.39
34	P	W	0	0	0	0.24	-0.866
34	P	Y	0	0	0	0.04	-0.968
34	P	V	0	0	0	0.89	-0.8
35	V	A	1	0	0	2.51	0.504
35	V	R	0	0	0	8.57	-1.148
35	V	N	0	0	0	-0.06	0.216
35	V	D	1	0	0	3.55	0.282
35	V	C	0	0	0	1.68	0.392
35	V	Q	0	0	0	1.74	0.82
35	V	E	0	0	0	2.05	0.506
35	V	G	1	0	0	4.22	-0.074
35	V	H	0	0	0	1.08	0.916
35	V	I	1	0	0	0.22	0.31
35	V	L	1	0	0	-1.88	0.338
35	V	K	0	0	0	4.29	-0.466
35	V	M	0	0	0	-0.1	0.254
35	V	F	1	0	0	4.55	0.496
35	V	P	0	0	0	5.08	0.238
35	V	S	0	0	0	2.55	0.836
35	V	T	0	0	0	2.33	0.428
35	V	W	0	0	0	1.59	5.104
35	V	Y	0	0	0	10.59	0.568
36	I	A	0	0	0	1.7	-0.096
36	I	R	0	0	0	0.27	0.4
36	I	N	1	0	0	2	0.724
36	I	D	0	0	0	1.36	-1.76
36	I	C	0	0	0	1.33	0.616
36	I	Q	0	0	0	1.15	-1.636
36	I	E	0	0	0	-0.07	9.7
36	I	G	0	0	0	2.61	-0.422
36	I	H	0	0	0	1.33	7.416
36	I	L	1	0	0	0.04	0.196
36	I	K	0	0	0	0.62	13.92
36	I	M	1	0	0	0.2	0.788
36	I	F	1	0	0	-1.1	9.716
36	I	P	0	0	0	2.21	0.232
36	I	S	1	0	0	1.92	0.176
36	I	T	1	0	0	0.65	-2.388
36	I	W	0	0	0	0.5	4.574
36	I	Y	0	0	0	-0.85	25.252
36	I	V	1	0	0	0.29	-2.18
37	A	R	0	0	0	-0.98	-0.048
37	A	N	0	0	0	-1.01	0.318
37	A	D	1	0	0	0.65	0.432
37	A	C	0	0	0	-1.33	-0.116
37	A	Q	0	0	0	-1.82	-0.24
37	A	E	0	0	0	-0.22	0.142
37	A	G	1	0	0	-0.34	-0.468
37	A	H	0	0	0	1.22	0.144
37	A	I	0	0	0	-1.26	0.55
37	A	L	0	0	0	-1.82	0.524
37	A	K	0	0	0	-2.15	0.034
37	A	M	0	0	0	-2.36	-0.532
37	A	F	0	0	0	0.67	0.944
37	A	P	1	0	0	-0.82	-1.2
37	A	S	1	0	0	-0.34	-0.044
37	A	T	1	0	0	-0.92	0.026
37	A	W	0	0	0	0.57	0.006
37	A	Y	0	0	0	0.46	0.14
37	A	V	1	0	0	0.18	0.108
38	G	A	1	0	0	3.2	-0.018
38	G	R	1	0	0	2.52	0.04
38	G	N	0	0	0	3.35	-0.374
38	G	D	1	0	0	3.12	0.416
38	G	C	1	0	0	3.36	-0.002
38	G	Q	0	0	0	2.67	0.008
38	G	E	0	0	0	3.09	-0.088
38	G	H	0	0	0	3.29	-0.118
38	G	I	0	0	0	4.4	0.458
38	G	L	0	0	0	2.74	0.01
38	G	K	0	0	0	2.8	-0.012
38	G	M	0	0	0	2.29	0.026
38	G	F	0	0	0	2.95	0.708
38	G	P	0	0	0	6.25	-0.054
38	G	S	1	0	0	3.54	0.018
38	G	T	0	0	0	4.87	0.388
38	G	W	0	0	0	2.63	0.006
38	G	Y	0	0	0	2.97	0.522
38	G	V	1	0	0	4.71	0.044
39	D	A	1	0	0	1.27	-0.004
39	D	R	0	0	0	10.23	0.152
39	D	N	1	0	0	1.26	-0.202
39	D	C	0	0	0	0.62	0.474
39	D	Q	0	0	0	7.39	0.322
39	D	E	1	0	0	4.8	0.266
39	D	G	1	0	0	2.78	0.196
39	D	H	1	0	0	11.19	-0.018
39	D	I	0	0	0	1.25	0.484
39	D	L	0	0	0	1.72	5.406
39	D	K	0	0	0	7.56	1.342
39	D	M	0	0	0	-1.42	3.326
39	D	F	0	0	0	10.86	3.53
39	D	P	0	0	0	3.07	0.516
39	D	S	0	0	0	1.49	0.338
39	D	T	0	0	0	2.13	0.546
39	D	W	0	0	0	10.33	-1.416
39	D	Y	1	0	0	13.85	1.274
39	D	V	1	0	0	0.59	0.87
40	S	A	1	0	0	-0.7	0.132
40	S	R	0	0	0	-0.16	0.066
40	S	N	0	0	0	-1.68	0.356
40	S	D	0	0	0	-0.71	-0.01
40	S	C	1	0	0	-0.68	-0.74
40	S	Q	0	0	0	-0.31	0.624
40	S	E	0	0	0	-0.68	0.644
40	S	G	0	0	0	0.71	-0.578
40	S	H	0	0	0	-0.94	0.274
40	S	I	0	0	0	-1.71	0.012
40	S	L	0	0	0	-2.47	0.328
40	S	K	0	0	0	-1.41	-0.172
40	S	M	0	0	0	-2.16	0.622
40	S	F	1	0	0	-3.02	0.044
40	S	P	1	0	0	-1.12	0.036
40	S	T	1	0	0	-0.3	1.246
40	S	W	0	0	0	-1.88	0.414
40	S	Y	1	0	0	-1.86	-1.496
40	S	V	0	0	0	-1.84	0.334
41	F	A	0	0	0	5.76	0.326
41	F	R	0	0	0	5.09	0.424
41	F	N	0	0	0	5.87	-0.518
41	F	D	0	0	0	6.86	0.038
41	F	C	1	0	0	5.02	0.344
41	F	Q	0	0	0	4.84	0.03
41	F	E	0	0	0	5.94	-0.152
41	F	G	0	0	0	7.5	0.332
41	F	H	0	0	0	3.81	0.06
41	F	I	1	0	0	1.88	0.844
41	F	L	1	0	0	1.97	0.364
41	F	K	0	0	0	4.13	0.854
41	F	M	0	0	0	1.53	0.306
41	F	P	0	0	0	8.74	0.488
41	F	S	1	0	0	6.67	0.36
41	F	T	0	0	0	4.45	-0.016
41	F	W	0	0	0	0.58	-0.728
41	F	Y	1	0	0	0.8	0.306
41	F	V	1	0	0	1.83	0.39
42	E	A	1	0	0	-0.39	0.2
42	E	R	0	0	0	-1.07	0.066
42	E	N	0	0	0	0.48	-0.386
42	E	D	1	0	0	1.5	0.362
42	E	C	0	0	0	-0.02	0.746
42	E	Q	1	0	0	-0.53	0.064
42	E	G	1	0	0	0.74	0.176
42	E	H	0	0	0	-0.13	0.168
42	E	I	0	0	0	-1.04	0.748
42	E	L	0	0	0	-0.89	0.756
42	E	K	1	0	0	-1.73	0.064
42	E	M	0	0	0	-1.38	0.74
42	E	F	0	0	0	-0.96	0.838
42	E	P	0	0	0	3.11	0.752
42	E	S	0	0	0	-0.28	0.16
42	E	T	0	0	0	-0.45	0.85
42	E	W	0	0	0	0.44	0.576
42	E	Y	0	0	0	-2.19	0.16
42	E	V	1	0	0	-0.64	0.768
43	M	A	0	0	0	3.35	-0.074
43	M	R	1	0	0	3.37	0.296
43	M	N	0	0	0	4.27	-0.482
43	M	D	0	0	0	5.1	0.094
43	M	C	0	0	0	2.9	-0.114
43	M	Q	0	0	0	2.99	-0.192
43	M	E	0	0	0	3.47	-0.322
43	M	G	0	0	0	4.83	-0.108
43	M	H	0	0	0	3.99	-0.424
43	M	I	1	0	0	1.68	0.468
43	M	L	1	0	0	0	-0.22
43	M	K	1	0	0	1.38	-0.088
43	M	F	0	0	0	8.25	0.472
43	M	P	0	0	0	6.34	1.076
43	M	S	0	0	0	4.24	-0.08
43	M	T	1	0	0	2.99	-0.082
43	M	W	0	0	0	11.64	0.474
43	M	Y	0	0	0	12.46	-0.452
43	M	V	1	0	0	2.99	0.396
44	D	A	1	0	0	0.78	0.004
44	D	R	0	0	0	0.03	0.61
44	D	N	1	0	0	0.46	0.004
44	D	C	0	0	0	0.18	-0.004
44	D	Q	0	0	0	0.62	0.53
44	D	E	1	0	1	0.44	-0.004
44	D	G	1	0	0	2.06	0.004
44	D	H	1	0	0	0.49	0.51
44	D	I	0	0	0	-0.24	0.004
44	D	L	0	0	0	0.32	0.086
44	D	K	0	0	0	-0.67	1.454
44	D	M	0	0	0	-0.88	0.034
44	D	F	0	0	0	-0.22	0.004
44	D	P	0	0	0	3.91	0.008
44	D	S	0	0	0	1.08	0.034
44	D	T	0	0	0	0.64	0.346
44	D	W	0	0	0	0.18	0.732
44	D	Y	1	0	0	-0.33	0.736
44	D	V	1	0	0	0.23	0.01
45	A	R	0	0	0	3.98	0.716
45	A	N	0	0	0	1	-0.184
45	A	D	1	0	0	1.73	0.498
45	A	C	0	0	0	0.48	0.052
45	A	Q	0	0	0	0.62	0.52
45	A	E	0	0	0	0.17	0.07
45	A	G	1	0	0	1.72	0.262
45	A	H	0	0	0	9.14	0.992
45	A	I	0	0	0	-1.02	0.702
45	A	L	0	0	0	-0.32	0.564
45	A	K	0	0	0	5.19	1.008
45	A	M	0	0	0	-2.13	0.074
45	A	F	0	0	0	4.22	0.38
45	A	P	1	0	0	1.22	0.9
45	A	S	1	0	0	1.62	0.056
45	A	T	1	0	1	0.66	0.166
45	A	W	0	0	0	11.15	0.604
45	A	Y	0	0	0	11.76	-0.434
45	A	V	1	0	0	-1.51	0.304
46	V	A	1	0	0	1.38	-0.08
46	V	R	0	0	0	0.16	0.382
46	V	N	0	0	0	-0.1	-0.076
46	V	D	1	0	0	0.75	0.334
46	V	C	0	0	0	0.44	-0.08
46	V	Q	0	0	0	1	-0.04
46	V	E	0	0	0	0.21	0.016
46	V	G	1	0	0	2.24	-0.064
46	V	H	0	0	0	0.17	-0.16
46	V	I	1	0	0	-0.41	0.296
46	V	L	1	0	0	-0.32	-0.098
46	V	K	0	0	0	-0.61	0.48
46	V	M	0	0	0	-0.61	-0.04
46	V	F	1	0	0	-0.42	0.664
46	V	P	0	0	0	3.18	-0.028
46	V	S	0	0	0	0.86	-0.082
46	V	T	0	0	0	0.53	0.752
46	V	W	0	0	0	1.07	-0.048
46	V	Y	0	0	0	-0.25	0.396
47	G	A	1	0	0	7.03	0.472
47	G	R	1	0	0	22.41	0.238
47	G	N	0	0	0	16.47	0.4
47	G	D	1	0	0	18.39	-2.868
47	G	C	1	0	0	10.82	0.758
47	G	Q	0	0	0	23.44	0.598
47	G	E	0	0	0	20.95	2.346
47	G	H	0	0	0	24.71	-1.834
47	G	I	0	0	0	27.56	0.738
47	G	L	0	0	0	20.84	0.91
47	G	K	0	0	0	23.32	0.982
47	G	M	0	0	0	19.09	1.28
47	G	F	0	0	0	42.54	0.458
47	G	P	0	0	0	13.44	-0.348
47	G	S	1	0	0	10.3	-1.036
47	G	T	0	0	0	16.79	5.71
47	G	W	0	0	0	62.3	3.272
47	G	Y	0	0	0	49.57	0.752
47	G	V	1	0	0	18.78	0.208
48	A	R	0	0	0	-0.87	0.246
48	A	N	0	0	0	0.43	-0.284
48	A	D	1	0	0	0.4	0.238
48	A	C	0	0	0	-0.5	0.006
48	A	Q	0	0	0	-0.64	0.068
48	A	E	0	0	0	-0.68	0.262
48	A	G	1	0	0	1.12	0
48	A	H	0	0	0	-0.01	-0.048
48	A	I	0	0	0	-2.2	0.028
48	A	L	0	0	0	-2.68	0.538
48	A	K	0	0	0	-1.83	1.428
48	A	M	0	0	0	-1.67	0.024
48	A	F	0	0	0	-1.31	0.524
48	A	P	1	0	0	1.74	0.256
48	A	S	1	0	0	0.46	0.092
48	A	T	1	0	0	-1.01	0.406
48	A	W	0	0	0	-1.19	0.07
48	A	Y	0	0	0	-1.2	0.564
48	A	V	1	0	0	-1.51	-0.074
49	L	A	0	0	0	4.36	0.036
49	L	R	1	0	0	2.71	-0.44
49	L	N	0	0	0	4.3	-0.59
49	L	D	0	0	0	4.66	0.156
49	L	C	0	0	0	3.52	0.008
49	L	Q	0	0	0	3.7	-0.062
49	L	E	0	0	0	4.16	-0.078
49	L	G	0	0	0	5.84	-0.052
49	L	H	1	0	0	2.64	0.002
49	L	I	1	0	0	0.61	0.136
49	L	K	0	0	0	3.16	0.68
49	L	M	0	0	0	-0.08	0.27
49	L	F	1	0	0	-0.05	0.512
49	L	P	1	0	0	5.7	-0.178
49	L	S	0	0	0	5.26	0.058
49	L	T	0	0	0	3.43	0.384
49	L	W	0	0	0	2.14	-0.118
49	L	Y	0	0	0	3.65	0.166
49	L	V	1	0	0	2.05	-0.332
50	R	A	0	0	0	1.92	-2.01
50	R	N	0	0	0	1.6	-1.92
50	R	D	0	0	0	2.85	-1.822
50	R	C	1	0	0	1.61	-0.906
50	R	Q	0	0	0	0.84	0.214
50	R	E	0	0	0	1.56	-1.232
50	R	G	1	0	0	2.29	-2.094
50	R	H	1	0	0	0.67	-0.092
50	R	I	0	0	0	-0.28	-1.85
50	R	L	1	0	0	-0.18	-0.992
50	R	K	0	0	0	0.2	0.868
50	R	M	0	0	0	-0.22	-1.236
50	R	F	0	0	0	-0.54	-0.1
50	R	P	1	0	0	4.19	-2.002
50	R	S	1	0	0	1.65	-1.674
50	R	T	0	0	0	0.93	-0.136
50	R	W	0	0	0	-0.48	-1.784
50	R	Y	0	0	0	-0.57	-1.57
50	R	V	0	0	0	0.87	-2.186
51	L	A	0	0	0	3.76	-0.016
51	L	R	1	0	0	2.95	0.418
51	L	N	0	0	0	2.73	-0.008
51	L	D	0	0	0	4.59	0.414
51	L	C	0	0	0	3.2	-0.01
51	L	Q	0	0	0	3.01	-0.056
51	L	E	0	0	0	3.39	-0.104
51	L	G	0	0	0	4.64	-0.012
51	L	H	1	0	0	2.04	-0.052
51	L	I	1	0	0	1.47	0.354
51	L	K	0	0	0	2.75	0.584
51	L	M	0	0	0	0.07	-0.01
51	L	F	1	0	0	1.35	0.328
51	L	P	1	0	0	2.62	-0.004
51	L	S	0	0	0	3.56	-0.014
51	L	T	0	0	0	2.98	0.334
51	L	W	0	0	0	6.13	-0.004
51	L	Y	0	0	0	3.79	1.15
51	L	V	1	0	0	2.25	0.004
52	S	A	1	0	0	-0.49	0.016
52	S	R	0	0	0	3.35	-0.502
52	S	N	0	0	0	2.63	-2.03
52	S	D	0	0	0	3.64	0.072
52	S	C	1	0	0	1.05	0.042
52	S	Q	0	0	0	3.16	-2.976
52	S	E	0	0	0	4.04	-2.148
52	S	G	0	0	0	1.46	0.008
52	S	H	0	0	0	15.19	-0.506
52	S	I	0	0	0	1.92	-1.146
52	S	L	0	0	0	-0.41	-1.346
52	S	K	0	0	0	4.54	-2.7
52	S	M	0	0	0	-0.57	-0.1
52	S	F	1	0	0	16.93	-2.522
52	S	P	1	0	0	3.85	0.01
52	S	T	1	0	0	1.37	-0.152
52	S	W	0	0	0	31	-1.872
52	S	Y	1	0	0	29.2	-2.562
52	S	V	0	0	0	0.99	-1.596
53	P	A	1	0	0	1.93	0.004
53	P	R	1	0	0	1.45	14.434
53	P	N	0	0	0	1.93	0.442
53	P	D	0	0	0	1.49	1.758
53	P	C	0	0	0	1.87	0.628
53	P	Q	1	0	0	1.46	0.86
53	P	E	0	0	0	0.96	1.768
53	P	G	0	0	0	2.57	0.218
53	P	H	0	0	0	2.15	1.88
53	P	I	0	0	0	0.99	0.682
53	P	L	1	0	0	0.89	0.84
53	P	K	0	0	0	0.74	3.818
53	P	M	0	0	0	0.71	1.216
53	P	F	0	0	0	1.29	1.728
53	P	S	1	0	0	2.18	0.208
53	P	T	1	0	0	0.99	1.614
53	P	W	0	0	0	0.23	4.474
53	P	Y	0	0	0	1.43	1.966
53	P	V	0	0	0	1.37	0.222
54	L	A	0	0	0	2.01	0.014
54	L	R	0	0	0	2.45	0.654
54	L	N	0	0	0	2.76	-0.358
54	L	D	0	0	0	3.69	0.422
54	L	C	0	0	0	0.99	0.016
54	L	Q	0	0	0	1.18	0.856
54	L	E	0	0	0	2.24	-0.018
54	L	G	0	0	0	2.99	0.034
54	L	H	0	0	0	3.8	-0.442
54	L	I	0	0	0	-0.02	0.002
54	L	K	0	0	0	1.54	0.52
54	L	M	1	0	0	-0.34	0.016
54	L	F	1	0	0	4.05	0.438
54	L	P	0	0	0	0.6	0.052
54	L	S	1	0	0	2.39	0.048
54	L	T	0	0	0	1.69	0.024
54	L	W	1	0	0	10.3	0.204
54	L	Y	0	0	0	4.24	0.47
54	L	V	1	0	0	0.65	0.014
55	R	A	0	0	0	0.48	-0.028
55	R	N	0	0	0	1.27	-0.358
55	R	D	0	0	0	1.07	0.34
55	R	C	1	0	0	1.05	-0.534
55	R	Q	0	0	0	0.14	-0.24
55	R	E	0	0	0	0.63	-0.546
55	R	G	1	0	0	1.87	-0.49
55	R	H	1	0	0	0.78	-0.688
55	R	I	0	0	0	-0.22	0.38
55	R	L	1	0	0	-1.01	-0.21
55	R	K	0	0	0	-0.57	-0.174
55	R	M	0	0	0	-0.57	-0.36
55	R	F	0	0	0	-0.36	-0.316
55	R	P	1	0	0	1.83	-0.318
55	R	S	1	0	0	1.65	-0.296
55	R	T	0	0	0	1.59	0.404
55	R	W	0	0	0	0.02	-0.526
55	R	Y	0	0	0	-0.06	-0.634
55	R	V	0	0	0	0.43	0.346
56	R	A	0	0	0	2.14	-0.162
56	R	N	0	0	0	1.67	-1.046
56	R	D	0	0	0	0.78	-0.96
56	R	C	1	0	0	1.48	-0.784
56	R	Q	0	0	0	1.28	-0.176
56	R	E	0	0	0	2.11	-0.574
56	R	G	1	0	0	1.28	-0.268
56	R	H	1	0	0	1.74	-0.86
56	R	I	0	0	0	0.1	-0.41
56	R	L	1	0	0	-0.13	-0.844
56	R	K	0	0	0	0.93	1.368
56	R	M	0	0	0	-0.13	-0.34
56	R	F	0	0	0	1.28	-0.634
56	R	P	1	0	0	1.84	-0.19
56	R	S	1	0	0	1.45	-0.646
56	R	T	0	0	0	2.16	-0.896
56	R	W	0	0	0	1.27	-0.636
56	R	Y	0	0	0	1.42	-1.45
56	R	V	0	0	0	1.09	-0.822
57	G	A	1	0	0	-0.77	-0.156
57	G	R	1	0	0	-1.61	1.516
57	G	N	0	0	0	-0.98	-1.944
57	G	D	1	0	0	0.06	-0.696
57	G	C	1	0	0	-0.49	0.168
57	G	Q	0	0	0	-0.86	3.536
57	G	E	0	0	0	-0.85	1.26
57	G	H	0	0	0	-0.99	5.036
57	G	I	0	0	0	0.31	0.7
57	G	L	0	0	0	-1.2	1.112
57	G	K	0	0	0	-0.99	2.598
57	G	M	0	0	0	-1.75	1.588
57	G	F	0	0	0	-1.58	6.048
57	G	P	0	0	0	-2.09	-0.148
57	G	S	1	0	0	-0.81	0.706
57	G	T	0	0	0	0.39	0.038
57	G	W	0	0	0	-1.43	6.462
57	G	Y	0	0	0	-1.47	6.47
57	G	V	1	0	0	0.46	-0.096
58	L	A	0	0	0	1.81	0.326
58	L	R	1	0	0	1.84	0.544
58	L	N	0	0	0	1.44	0.2
58	L	D	0	0	0	3.39	0.172
58	L	C	0	0	0	1.68	0.22
58	L	Q	0	0	0	1.9	1.036
58	L	E	0	0	0	3.2	0.372
58	L	G	0	0	0	2.22	0.234
58	L	H	1	0	0	1.29	0.174
58	L	I	1	0	0	0.38	0.222
58	L	K	0	0	0	0.92	0.228
58	L	M	0	0	0	0.19	0.216
58	L	F	1	0	0	1.2	0.838
58	L	P	1	0	0	1.32	1.002
58	L	S	0	0	0	2.61	0.19
58	L	T	0	0	0	0.8	1.396
58	L	W	0	0	0	-0.11	0.172
58	L	Y	0	0	0	3.12	0.588
58	L	V	1	0	0	1.22	0.178
59	A	R	0	0	0	-0.7	7.168
59	A	N	0	0	0	-0.04	0.946
59	A	D	1	0	0	-0.05	1.63
59	A	C	0	0	0	-0.68	0.51
59	A	Q	0	0	0	-0.29	1.718
59	A	E	0	0	0	-0.61	1.322
59	A	G	1	0	0	0.89	0.188
59	A	H	0	0	0	-0.63	4.644
59	A	I	0	0	0	-1.73	1.852
59	A	L	0	0	0	-0.77	0.588
59	A	K	0	0	0	-1.23	5.81
59	A	M	0	0	0	-1.5	1.816
59	A	F	0	0	0	-2.14	7.848
59	A	P	1	0	0	-1.26	-0.228
59	A	S	1	0	0	0.75	2.212
59	A	T	1	0	0	-0.33	1.376
59	A	W	0	0	0	-0.21	4.068
59	A	Y	0	0	0	-1.27	5.858
59	A	V	1	0	0	-1.5	0.966
60	I	A	0	0	0	2.01	0.02
60	I	R	0	0	0	1.19	0.016
60	I	N	1	0	0	2.25	0.182
60	I	D	0	0	0	2.17	2.778
60	I	C	0	0	0	1.57	0.01
60	I	Q	0	0	0	1.21	0.142
60	I	E	0	0	0	1.82	0.552
60	I	G	0	0	0	2.74	-0.072
60	I	H	0	0	0	1.57	-0.242
60	I	L	1	0	0	-0.39	-0.202
60	I	K	0	0	0	1.46	-0.51
60	I	M	1	0	0	-0.59	-0.012
60	I	F	1	0	0	0.54	0.216
60	I	P	0	0	0	2.52	0.01
60	I	S	1	0	0	2.03	0.022
60	I	T	1	0	0	1.46	0.052
60	I	W	0	0	0	0.82	0.276
60	I	Y	0	0	0	0.69	0.488
60	I	V	1	0	0	1.33	-0.02
61	D	A	1	0	0	-0.12	0.106
61	D	R	0	0	0	-0.56	0.448
61	D	N	1	0	0	0.67	0.026
61	D	C	0	0	0	0.13	0.108
61	D	Q	0	0	0	-0.18	0.084
61	D	E	1	0	0	-0.71	0.112
61	D	G	1	0	0	0.91	0.038
61	D	H	1	0	0	0.42	0.176
61	D	I	0	0	0	-0.74	0.46
61	D	L	0	0	0	-0.54	0.016
61	D	K	0	0	0	-1.15	0.724
61	D	M	0	0	0	-0.77	1.098
61	D	F	0	0	0	-0.13	0.796
61	D	P	0	0	0	-0.93	0.55
61	D	S	0	0	0	0.03	0.106
61	D	T	0	0	0	0.09	0.318
61	D	W	0	0	0	-0.76	1.43
61	D	Y	1	0	0	-0.07	0.212
61	D	V	1	0	0	-0.28	0.24
62	S	A	1	0	0	-1.35	0.288
62	S	R	0	0	0	-1.04	0.724
62	S	N	0	0	0	-0.83	0.28
62	S	D	0	0	0	0.23	0.458
62	S	C	1	0	0	-1.82	0.642
62	S	Q	0	0	0	-2.21	0.76
62	S	E	0	0	0	-1.88	1.674
62	S	G	0	0	0	0.35	0.65
62	S	H	0	0	0	1.79	0.9
62	S	I	0	0	0	-0.57	0.61
62	S	L	0	0	0	-4.58	1.446
62	S	K	0	0	0	2.96	0.562
62	S	M	0	0	0	-1.96	0.75
62	S	F	1	0	0	1.59	0.004
62	S	P	1	0	0	-4.16	0.666
62	S	T	1	0	0	0.06	0.402
62	S	W	0	0	0	6.81	0.786
62	S	Y	1	0	0	5.07	0.208
62	S	V	0	0	0	-0.78	0.242
63	T	A	1	0	0	0.35	0.826
63	T	R	0	0	0	-0.08	-0.14
63	T	N	1	0	0	0.66	-0.08
63	T	D	0	0	0	2.37	0.952
63	T	C	0	0	0	-0.02	0.982
63	T	Q	0	0	0	-0.13	0.98
63	T	E	0	0	0	0.96	1.152
63	T	G	0	0	0	1.76	1.1
63	T	H	0	0	0	1.18	0.898
63	T	I	1	0	0	-2.25	0.978
63	T	L	0	0	0	-1.59	0.984
63	T	K	0	0	0	-0.85	1.378
63	T	M	0	0	0	-1.14	0.974
63	T	F	0	0	0	-0.19	0.87
63	T	P	1	0	0	2.48	1.042
63	T	S	1	0	0	1.49	0.348
63	T	W	0	0	0	2.52	0.934
63	T	Y	0	0	0	2.35	0.102
63	T	V	0	0	0	-1.75	0.97
64	V	A	1	0	0	3.54	-0.012
64	V	R	0	0	0	3.02	1.018
64	V	N	0	0	0	3.65	-0.376
64	V	D	0	0	0	4.95	0.442
64	V	C	0	0	0	2.89	-0.026
64	V	Q	0	0	0	3.03	0.252
64	V	E	1	0	0	3.96	0.08
64	V	G	1	0	0	5.57	-0.03
64	V	H	0	0	0	0.59	-0.02
64	V	I	1	0	0	-0.91	0.522
64	V	L	1	0	0	-1.09	0.004
64	V	K	0	0	0	1.96	0.728
64	V	M	0	0	0	-0.83	0.208
64	V	F	0	0	0	0.31	-0.146
64	V	P	0	0	0	6.67	-0.064
64	V	S	0	0	0	4.71	0.026
64	V	T	0	0	0	2.75	0.358
64	V	W	0	0	0	-0.51	0.824
64	V	Y	0	0	0	-0.23	1.024
65	D	A	1	0	0	0.75	-0.258
65	D	R	0	0	0	1.31	-0.668
65	D	N	1	0	0	0.05	-0.37
65	D	C	0	0	0	0.26	-0.328
65	D	Q	0	0	0	-0.19	-0.978
65	D	E	1	0	0	-0.62	0.014
65	D	G	1	0	0	2.46	-0.244
65	D	H	1	0	0	0.85	0.024
65	D	I	0	0	0	-0.78	-0.302
65	D	L	0	0	0	-1.24	0.252
65	D	K	0	0	0	0.37	-0.162
65	D	M	0	0	0	-1.32	-0.328
65	D	F	0	0	0	-1.97	-0.252
65	D	P	0	0	0	2.25	-0.696
65	D	S	0	0	0	0.78	-0.174
65	D	T	0	0	0	0.44	0.006
65	D	W	0	0	0	-1.13	-0.316
65	D	Y	1	0	0	-1.62	-0.276
65	D	V	1	0	0	-1.08	-0.248
66	I	A	0	0	0	2.96	0.182
66	I	R	0	0	0	3.42	0.866
66	I	N	1	0	0	1.92	0.196
66	I	D	0	0	0	3.33	1.076
66	I	C	0	0	0	2.31	0.194
66	I	Q	0	0	0	1.92	-0.018
66	I	E	0	0	0	3.27	0.276
66	I	G	0	0	0	4.6	-0.104
66	I	H	0	0	0	1.8	0.044
66	I	L	1	0	0	0.08	-0.016
66	I	K	0	0	0	2.54	0.162
66	I	M	1	0	0	-0.3	0.18
66	I	F	1	0	0	-1	0.75
66	I	P	0	0	0	5.25	0.274
66	I	S	1	0	0	3.73	0.2
66	I	T	1	0	0	2.22	0.354
66	I	W	0	0	0	-2.18	0.384
66	I	Y	0	0	0	-0.28	0.458
66	I	V	1	0	0	0.31	-0.034
67	F	A	0	0	0	3.96	-0.83
67	F	R	0	0	0	4.03	-0.912
67	F	N	0	0	0	4.46	-0.186
67	F	D	0	0	0	4.17	0.442
67	F	C	1	0	0	3.77	0.204
67	F	Q	0	0	0	3.82	-0.09
67	F	E	0	0	0	3.96	0.146
67	F	G	0	0	0	5.98	-0.776
67	F	H	0	0	0	3.27	-0.76
67	F	I	1	0	0	1.59	0.3
67	F	L	1	0	0	0.46	-0.516
67	F	K	0	0	0	3.32	-0.43
67	F	M	0	0	0	1.64	-0.09
67	F	P	0	0	0	6.87	-0.594
67	F	S	1	0	0	4.39	0.44
67	F	T	0	0	0	3.88	-0.382
67	F	W	0	0	0	0.83	0.162
67	F	Y	1	0	0	1.1	-0.774
67	F	V	1	0	0	1.33	-0.692
68	T	A	1	0	0	2.37	0.164
68	T	R	0	0	0	5.54	0.15
68	T	N	1	0	0	1.47	0.17
68	T	D	0	0	0	2.25	0.128
68	T	C	0	0	0	1.21	0.166
68	T	Q	0	0	0	1.41	0.154
68	T	E	0	0	0	2.12	0.648
68	T	G	0	0	0	4.3	0.168
68	T	H	0	0	0	1.36	0.626
68	T	I	1	0	0	1.29	0.364
68	T	L	0	0	0	-1.45	0.146
68	T	K	0	0	0	2.43	0.872
68	T	M	0	0	0	-0.05	0.602
68	T	F	0	0	0	1.48	-0.144
68	T	P	1	0	0	8.76	0.054
68	T	S	1	0	0	2.41	-0.002
68	T	W	0	0	0	8.78	0.508
68	T	Y	0	0	0	2.19	1.158
68	T	V	0	0	0	0.6	0.118
69	F	A	0	0	0	4.56	-0.512
69	F	R	0	0	0	5.3	-0.06
69	F	N	0	0	0	5.42	-0.368
69	F	D	0	0	0	6.86	1.286
69	F	C	1	0	0	5.23	0.382
69	F	Q	0	0	0	5.31	0.17
69	F	E	0	0	0	6.24	0.07
69	F	G	0	0	0	6.18	-0.482
69	F	H	0	0	0	3.99	-0.046
69	F	I	1	0	0	4.07	0.558
69	F	L	1	0	0	1.45	-0.044
69	F	K	0	0	0	4.7	0.008
69	F	M	0	0	0	1.54	-0.002
69	F	P	0	0	0	5.26	0.714
69	F	S	1	0	0	5.79	-0.326
69	F	T	0	0	0	5.8	1.062
69	F	W	0	0	0	0.57	0.652
69	F	Y	1	0	0	-0.14	0
69	F	V	1	0	0	4.58	0.342
70	Y	A	0	0	0	4.9	-0.492
70	Y	R	0	0	0	6.79	-1.182
70	Y	N	1	0	0	4.51	0.248
70	Y	D	1	0	0	5.72	0.222
70	Y	C	1	0	0	4.08	-0.154
70	Y	Q	0	0	0	4.44	0.256
70	Y	E	0	0	0	5.82	0.154
70	Y	G	0	0	0	8.02	0.596
70	Y	H	1	0	0	2.7	-0.056
70	Y	I	0	0	0	1.05	0.628
70	Y	L	0	0	0	0.91	1.302
70	Y	K	0	0	0	4.82	0.236
70	Y	M	0	0	0	1.79	0.262
70	Y	F	1	0	0	1	0.022
70	Y	P	0	0	0	7.52	0.452
70	Y	S	1	0	0	7.1	0.27
70	Y	T	0	0	0	3.65	0.444
70	Y	W	0	0	0	1.99	0.242
70	Y	V	0	0	0	2.27	1.038
71	V	A	1	0	0	2.28	0.124
71	V	R	0	0	0	4.4	0.138
71	V	N	0	0	0	1.85	0.494
71	V	D	1	0	0	3.73	0.444
71	V	C	0	0	0	1.6	0.158
71	V	Q	0	0	0	2.89	0.14
71	V	E	0	0	0	2.61	0.01
71	V	G	1	0	0	4.18	0.144
71	V	H	0	0	0	2.03	-0.152
71	V	I	1	0	0	-0.6	0.624
71	V	L	1	0	0	-0.22	-0.038
71	V	K	0	0	0	0.66	0.14
71	V	M	0	0	0	-0.02	0.066
71	V	F	1	0	0	0.87	0.588
71	V	P	0	0	0	3.67	0.296
71	V	S	0	0	0	3.54	0.016
71	V	T	0	0	0	2.29	0.348
71	V	W	0	0	0	7.93	0.436
71	V	Y	0	0	0	1.17	-0.072
72	P	A	1	0	0	3.13	0.166
72	P	R	1	0	0	0.39	0.356
72	P	N	0	0	0	4.69	0.19
72	P	D	0	0	0	2.93	-1.206
72	P	C	0	0	0	3.64	0.732
72	P	Q	0	0	0	0.04	1.17
72	P	E	0	0	0	4.72	0.56
72	P	G	0	0	0	4.68	0.188
72	P	H	1	0	0	6.68	-0.624
72	P	I	0	0	0	1.38	-0.904
72	P	L	1	0	0	1.55	0.71
72	P	K	0	0	0	1.58	0.086
72	P	M	0	0	0	0.79	-0.786
72	P	F	0	0	0	6.69	0.542
72	P	S	1	0	0	4.35	0.168
72	P	T	1	0	0	3.44	-0.006
72	P	W	0	0	0	8.93	1.094
72	P	Y	0	0	0	8.24	0.362
72	P	V	0	0	0	2.15	0.156
73	H	A	0	0	0	-0.24	0.284
73	H	R	1	0	0	-0.31	0.078
73	H	N	1	0	0	0.8	0.238
73	H	D	1	0	0	1.02	0.034
73	H	C	0	0	0	0.12	0.236
73	H	Q	1	0	0	-0.03	0.396
73	H	E	0	0	0	0.33	0.744
73	H	G	0	0	0	1.19	0.426
73	H	I	0	0	0	-2.72	0.394
73	H	L	1	0	0	-2.16	-0.056
73	H	K	0	0	0	-1.11	-0.92
73	H	M	0	0	0	-2.63	-0.044
73	H	F	0	0	0	-3.07	-0.456
73	H	P	1	0	0	0.48	-0.238
73	H	S	0	0	0	0.95	0.336
73	H	T	0	0	0	-0.05	0.402
73	H	W	0	0	0	-1.4	2.54
73	H	Y	1	0	0	-2.45	-0.262
73	H	V	0	0	0	0.22	0.468
74	R	A	0	0	0	-1.16	0.282
74	R	N	0	0	0	-0.45	0.04
74	R	D	0	0	0	-0.02	0.85
74	R	C	1	0	0	-0.85	0.266
74	R	Q	0	0	0	-1.06	0.18
74	R	E	0	0	0	-1.31	0.18
74	R	G	1	0	0	-0.09	0.154
74	R	H	1	0	0	-0.58	0.338
74	R	I	0	0	0	-1.71	0.636
74	R	L	1	0	0	-2.05	0.318
74	R	K	0	0	0	-1.76	-0.004
74	R	M	0	0	0	-1.58	0.422
74	R	F	0	0	0	-1.54	0.832
74	R	P	1	0	0	-3.07	0.292
74	R	S	1	0	0	-0.35	0.496
74	R	T	0	0	0	-0.71	0.838
74	R	W	0	0	0	-0.83	0.116
74	R	Y	0	0	0	-1.36	0.336
74	R	V	0	0	0	-1.32	0.248
75	H	A	0	0	0	-0.83	0.57
75	H	R	1	0	0	-1.43	0.81
75	H	N	1	0	0	1.89	-0.316
75	H	D	1	0	0	-0.1	0.318
75	H	C	0	0	0	1.04	0.198
75	H	Q	1	0	0	-0.41	0.34
75	H	E	0	0	0	0.98	-0.014
75	H	G	0	0	0	0.65	-0.208
75	H	I	0	0	0	-2.26	-0.152
75	H	L	1	0	0	-2.31	-0.502
75	H	K	0	0	0	-1.2	-0.432
75	H	M	0	0	0	-4.41	-0.898
75	H	F	0	0	0	-3.72	0.602
75	H	P	1	0	0	0.02	-0.028
75	H	S	0	0	0	-0.02	0.248
75	H	T	0	0	0	1.54	-0.722
75	H	W	0	0	0	2.23	0.356
75	H	Y	1	0	0	-1.56	-0.008
75	H	V	0	0	0	-0.3	0.544
76	V	A	1	0	0	1.47	0.494
76	V	R	0	0	0	7.09	0.114
76	V	N	0	0	0	2.64	-0.11
76	V	D	1	0	0	3.22	0.15
76	V	C	0	0	0	1.74	0.506
76	V	Q	0	0	0	2.61	0.028
76	V	E	0	0	0	2.86	0.62
76	V	G	1	0	0	3.04	0.508
76	V	H	0	0	0	1.91	-0.582
76	V	I	1	0	0	-1.05	0.682
76	V	L	1	0	0	-0.63	0.378
76	V	K	0	0	0	2.87	0.116
76	V	M	0	0	0	1.75	-0.088
76	V	F	1	0	0	3.41	0.116
76	V	P	0	0	0	3.15	0.05
76	V	S	0	0	0	2.24	0.212
76	V	T	0	0	0	0.45	0.22
76	V	W	0	0	0	6.49	0.34
76	V	Y	0	0	0	9.1	1.418
77	Y	A	0	0	0	3.27	1.32
77	Y	R	0	0	0	2.94	0.856
77	Y	N	1	0	0	3.34	0.396
77	Y	D	1	0	0	2.71	-2.89
77	Y	C	1	0	0	3	1.026
77	Y	Q	0	0	0	3.8	1.322
77	Y	E	0	0	0	3.78	-0.31
77	Y	G	0	0	0	4.66	1.342
77	Y	H	1	0	0	3.16	0.18
77	Y	I	0	0	0	2.16	0.478
77	Y	L	0	0	0	0.37	0.576
77	Y	K	0	0	0	4.56	0.378
77	Y	M	0	0	0	0.73	0.56
77	Y	F	1	0	0	-0.41	0.06
77	Y	P	0	0	0	6.84	0.958
77	Y	S	1	0	0	3.84	1.22
77	Y	T	0	0	0	4.09	1.162
77	Y	W	0	0	0	-0.8	-0.072
77	Y	V	0	0	0	2.65	0.932
78	G	A	1	0	0	2.77	0.166
78	G	R	1	0	0	2.67	0.558
78	G	N	0	0	0	1.56	0.058
78	G	D	1	0	0	2.92	0.428
78	G	C	1	0	0	3.02	-0.008
78	G	Q	0	0	0	2.97	-0.094
78	G	E	0	0	0	3.37	-0.17
78	G	H	0	0	0	3.65	-0.556
78	G	I	0	0	0	4.35	-0.256
78	G	L	0	0	0	2.99	0.396
78	G	K	0	0	0	2	0.184
78	G	M	0	0	0	2.82	0.428
78	G	F	0	0	0	3.03	-0.416
78	G	P	0	0	0	4.61	0.184
78	G	S	1	0	0	1.78	0.164
78	G	T	0	0	0	2.71	0.164
78	G	W	0	0	0	2.9	-0.002
78	G	Y	0	0	0	3.09	0.19
78	G	V	1	0	0	4.57	0.064
79	E	A	1	0	0	1.08	0.036
79	E	R	0	0	0	0.98	0.446
79	E	N	0	0	0	1.51	-0.242
79	E	D	1	0	0	0.22	0.048
79	E	C	0	0	0	1.59	0.018
79	E	Q	1	0	0	0.82	0.008
79	E	G	1	0	0	1.83	-0.1
79	E	H	0	0	0	0.85	0.592
79	E	I	0	0	0	0.03	1.256
79	E	L	0	0	0	0.08	-0.256
79	E	K	1	0	0	0.47	0.656
79	E	M	0	0	0	0.31	-0.24
79	E	F	0	0	0	0.29	0.786
79	E	P	0	0	0	-1.02	0.478
79	E	S	0	0	0	1.19	0.05
79	E	T	0	0	0	1.2	0.496
79	E	W	0	0	0	0.12	-0.202
79	E	Y	0	0	0	0.78	-0.01
79	E	V	1	0	0	1.26	-0.036
80	Q	A	0	0	0	0.66	0.026
80	Q	R	1	1	0	-0.47	1.27
80	Q	N	0	0	0	0.56	0.148
80	Q	D	0	0	0	0.5	0.114
80	Q	C	0	0	0	0.96	0.166
80	Q	E	1	0	0	-0.41	0.192
80	Q	G	0	0	0	1.52	0.218
80	Q	H	1	0	0	0.27	0.106
80	Q	I	0	0	0	-0.02	0.49
80	Q	L	1	0	0	-1.79	1.026
80	Q	K	1	1	0	-0.81	0.296
80	Q	M	0	0	0	-1.58	0.452
80	Q	F	0	0	0	-1.58	1.106
80	Q	P	1	0	0	-0.63	0.106
80	Q	S	0	0	0	1.24	-0.022
80	Q	T	0	0	0	0.72	0.47
80	Q	W	0	0	0	-0.31	0.364
80	Q	Y	0	0	0	-1.98	0.286
80	Q	V	0	0	0	0.56	0.67
81	W	A	0	0	0	1.57	0.27
81	W	R	1	0	0	4.21	-1.218
81	W	N	0	0	0	4.19	-4.398
81	W	D	0	0	0	4.71	-3.68
81	W	C	1	0	0	3.55	-3.852
81	W	Q	0	0	0	3.19	-4.33
81	W	E	0	0	0	4.32	-4.04
81	W	G	1	0	0	3.42	-3.534
81	W	H	0	0	0	3.15	-3.798
81	W	I	0	0	0	3.47	-3.414
81	W	L	1	0	0	-1.4	1.308
81	W	K	0	0	0	3.2	0.544
81	W	M	0	0	0	0.21	0.068
81	W	F	0	0	0	0.65	-0.056
81	W	P	0	0	0	11.9	-3.752
81	W	S	1	0	0	4.99	-3.232
81	W	T	0	0	0	5.03	-3.756
81	W	Y	0	0	0	1.15	-0.332
81	W	V	0	0	0	3.54	-3.88
82	I	A	0	0	0	0.51	0.052
82	I	R	0	0	0	0.04	0.336
82	I	N	1	0	0	1.41	-0.492
82	I	D	0	0	0	0.43	0.292
82	I	C	0	0	0	1.14	-0.316
82	I	Q	0	0	0	-0.3	0.948
82	I	E	0	0	0	0.16	-0.242
82	I	G	0	0	0	0.82	0.536
82	I	H	0	0	0	0.63	0.276
82	I	L	1	0	0	-0.37	-0.182
82	I	K	0	0	0	-0.36	0.494
82	I	M	1	0	0	-0.08	0.038
82	I	F	1	0	0	-0.67	-0.218
82	I	P	0	0	0	1.78	-0.068
82	I	S	1	0	0	0.98	0.598
82	I	T	1	0	0	0.42	0.494
82	I	W	0	0	0	-0.08	0.248
82	I	Y	0	0	0	0.28	-0.09
82	I	V	1	0	1	0.6	-0.33
83	K	A	0	0	0	0.24	0.528
83	K	R	1	0	0	-0.84	1.128
83	K	N	1	0	0	0.23	0.636
83	K	D	0	0	0	0.67	0.254
83	K	C	0	0	0	-0.01	1.054
83	K	Q	1	1	0	-0.4	0.746
83	K	E	1	0	1	0.01	0.678
83	K	G	0	0	0	1.15	0.744
83	K	H	0	0	0	0.21	0.248
83	K	I	0	0	0	-1.29	1.274
83	K	L	0	0	0	-0.68	0.904
83	K	M	1	0	0	-1.09	0.3
83	K	F	0	0	0	-1	0.828
83	K	P	0	0	0	2.74	0.552
83	K	S	0	0	0	0.98	0.674
83	K	T	1	0	0	0.73	0.33
83	K	W	0	0	0	-0.63	0.734
83	K	Y	0	0	0	-1.37	1.474
83	K	V	0	0	0	0.39	0.098
84	F	A	0	0	0	2.26	1.626
84	F	R	0	0	0	2.19	5.306
84	F	N	0	0	0	2.98	2.166
84	F	D	0	0	0	4.32	2.446
84	F	C	1	0	0	2.67	1.548
84	F	Q	0	0	0	2.9	1.684
84	F	E	0	0	0	3.49	2.15
84	F	G	0	0	0	3.87	1.4
84	F	H	0	0	0	2.37	0.616
84	F	I	1	0	0	2.21	0.632
84	F	L	1	0	0	0.11	0.81
84	F	K	0	0	0	1.48	2.696
84	F	M	0	0	0	0.35	0.26
84	F	P	0	0	0	7.64	1.5
84	F	S	1	0	0	4.16	2.438
84	F	T	0	0	0	3.22	0.534
84	F	W	0	0	0	1.64	0.424
84	F	Y	1	0	0	0.3	1.81
84	F	V	1	0	0	1.45	0.372
85	M	A	0	0	0	1.74	0.092
85	M	R	1	0	0	1.17	-0.272
85	M	N	0	0	0	2.27	-0.376
85	M	D	0	0	0	2.24	0.152
85	M	C	0	0	0	1.92	0.104
85	M	Q	0	0	0	0.93	0.306
85	M	E	0	0	0	1.12	0.356
85	M	G	0	0	0	2.8	0.1
85	M	H	0	0	0	1.9	0.128
85	M	I	1	0	0	0.85	0.334
85	M	L	1	0	0	0.29	0.096
85	M	K	1	0	0	0.55	0.542
85	M	F	0	0	0	0.86	0.682
85	M	P	0	0	0	4.53	0.908
85	M	S	0	0	0	1.77	0.112
85	M	T	1	0	0	0.92	0.804
85	M	W	0	0	0	0.6	0.274
85	M	Y	0	0	0	1.66	0.186
85	M	V	1	0	0	1.32	0.766
86	K	A	0	0	0	-0.37	1.104
86	K	R	1	0	0	-0.67	0.9
86	K	N	1	0	0	-0.24	1.124
86	K	D	0	0	0	0.27	1.556
86	K	C	0	0	0	0.37	1.106
86	K	Q	1	0	0	0.12	0.15
86	K	E	1	0	0	-0.44	1.008
86	K	G	0	0	0	0.63	1.06
86	K	H	0	0	0	-0.19	1.07
86	K	I	0	0	0	-0.83	1.298
86	K	L	0	0	0	-0.86	0.544
86	K	M	1	0	0	-1.04	0.98
86	K	F	0	0	0	-0.77	0.96
86	K	P	0	0	0	1.41	0.5
86	K	S	0	0	0	0.96	0.43
86	K	T	1	0	0	0.23	0.748
86	K	W	0	0	0	-0.86	0.092
86	K	Y	0	0	0	-0.86	0.888
86	K	V	0	0	0	-0.1	1.09
87	D	A	1	0	0	-1.36	0.752
87	D	R	0	0	0	-1.2	0.388
87	D	N	1	0	0	-0.04	-0.252
87	D	C	0	0	0	-0.62	0.756
87	D	Q	0	0	0	-1.41	0.456
87	D	E	1	0	0	-1.21	0.926
87	D	G	1	0	0	-0.31	0.786
87	D	H	1	0	0	-0.71	0.52
87	D	I	0	0	0	-0.96	1.318
87	D	L	0	0	0	-2.13	1.094
87	D	K	0	0	0	-1.07	0.232
87	D	M	0	0	0	-2.53	1.038
87	D	F	0	0	0	-1.86	1.598
87	D	P	0	0	0	1.43	1.08
87	D	S	0	0	0	-0.44	0.766
87	D	T	0	0	0	0.18	0.75
87	D	W	0	0	0	-1.64	-0.01
87	D	Y	1	0	0	-1.71	0.67
87	D	V	1	0	0	-0.31	0.816
88	G	A	1	0	0	3.48	0.154
88	G	R	1	0	0	2.15	0.252
88	G	N	0	0	0	2.94	0.434
88	G	D	1	0	0	4.02	1.99
88	G	C	1	0	0	3.21	0.144
88	G	Q	0	0	0	2.83	0.63
88	G	E	0	0	0	4.13	0.752
88	G	H	0	0	0	1.54	-0.112
88	G	I	0	0	0	3.97	0.496
88	G	L	0	0	0	3.37	-0.086
88	G	K	0	0	0	0.93	-0.01
88	G	M	0	0	0	3.18	-0.234
88	G	F	0	0	0	3.02	0.13
88	G	P	0	0	0	8.55	0.126
88	G	S	1	0	0	2.53	0.354
88	G	T	0	0	0	3.72	0.008
88	G	W	0	0	0	2.98	1.128
88	G	Y	0	0	0	3.37	0.624
88	G	V	1	0	0	4.13	0.012
89	V	A	1	0	0	-0.18	0.93
89	V	R	0	0	0	-0.43	-0.41
89	V	N	0	0	0	0.2	0.95
89	V	D	1	0	0	0.08	0.396
89	V	C	0	0	0	0.11	0.864
89	V	Q	0	0	0	-0.07	0.558
89	V	E	0	0	0	-0.18	0.61
89	V	G	1	0	0	0.03	1.48
89	V	H	0	0	0	0.05	0.11
89	V	I	1	0	0	-0.21	0.366
89	V	L	1	0	0	-0.19	-0.73
89	V	K	0	0	0	-0.68	1.072
89	V	M	0	0	0	-0.05	-0.324
89	V	F	1	0	0	-0.38	-0.958
89	V	P	0	0	0	-1.35	-0.086
89	V	S	0	0	0	0.14	1.386
89	V	T	0	0	0	0.01	1.214
89	V	W	0	0	0	-0.07	0.26
89	V	Y	0	0	0	-0.31	-0.166
90	N	A	0	0	0	0.27	-0.076
90	N	R	0	0	0	-0.09	-0.17
90	N	D	1	0	0	0.06	-0.288
90	N	C	0	0	0	0.13	-0.104
90	N	Q	0	0	0	0.35	-0.298
90	N	E	0	0	0	0.15	-0.23
90	N	G	0	0	0	-0.05	-0.208
90	N	H	1	0	0	0.19	-0.316
90	N	I	1	0	0	0.21	0.028
90	N	L	0	0	0	-0.1	0.322
90	N	K	1	1	0	-0.2	-0.074
90	N	M	0	0	0	0.19	-0.182
90	N	F	0	0	0	-0.28	0.294
90	N	P	0	0	0	-0.27	-0.326
90	N	S	1	0	0	0.45	-0.252
90	N	T	1	0	0	0.43	0.204
90	N	W	0	0	0	-0.32	0.026
90	N	Y	1	0	0	-0.25	0.008
90	N	V	0	0	0	0.37	0.034
91	A	R	0	0	0	3.95	8.842
91	A	N	0	0	0	2.73	4.268
91	A	D	1	0	0	4.55	2.178
91	A	C	0	0	0	0.38	1.422
91	A	Q	0	0	0	4.42	14.432
91	A	E	0	0	0	4.81	7.646
91	A	G	1	0	0	1.3	-0.036
91	A	H	0	0	0	4.85	28.748
91	A	I	0	0	0	4.22	2.046
91	A	L	0	0	0	8.64	4.09
91	A	K	0	0	0	3.39	22.936
91	A	M	0	0	0	2.06	5.894
91	A	F	0	0	0	4.35	25.8
91	A	P	1	0	0	4.11	3.866
91	A	S	1	0	0	0.77	0.278
91	A	T	1	0	0	2.43	2.406
91	A	W	0	0	0	7	76.516
91	A	Y	0	0	0	5.1	68.748
91	A	V	1	0	0	3.85	0.066
92	T	A	1	1	0	0.05	0.548
92	T	R	0	0	0	-0.87	0.47
92	T	N	1	1	0	-0.08	0.07
92	T	D	0	0	0	0.01	0.43
92	T	C	0	0	0	0.02	0.514
92	T	Q	0	0	0	-0.28	0.256
92	T	E	0	0	0	-0.06	0.304
92	T	G	0	0	0	0.4	0.626
92	T	H	0	0	0	-0.52	0.528
92	T	I	1	0	0	0.12	0.624
92	T	L	0	0	0	-0.33	0.296
92	T	K	0	0	0	-0.54	0.626
92	T	M	0	0	0	-0.18	0.09
92	T	F	0	0	0	-1.34	0.758
92	T	P	1	0	0	-1.35	0.572
92	T	S	1	1	0	0.08	0.444
92	T	W	0	0	0	-1.3	0.664
92	T	Y	0	0	0	-1.23	0.88
92	T	V	0	0	0	0.09	0.6
93	P	A	1	0	0	0.63	0.794
93	P	R	1	0	0	0.77	1.59
93	P	N	0	0	0	0.92	1.178
93	P	D	0	0	0	0.66	1.934
93	P	C	0	0	0	0.92	1.316
93	P	Q	0	0	0	0.11	0.644
93	P	E	0	0	0	-0.07	2.096
93	P	G	0	0	0	0.84	1.798
93	P	H	1	0	0	0.73	1.74
93	P	I	0	0	0	0.76	2.306
93	P	L	1	0	0	0.43	2.514
93	P	K	0	0	0	0.12	49.874
93	P	M	0	0	0	0.36	0.278
93	P	F	0	0	0	0.33	1.85
93	P	S	1	0	0	0.77	1.526
93	P	T	1	0	0	0.74	1.636
93	P	W	0	0	0	0.23	2.6
93	P	Y	0	0	0	0.39	1.316
93	P	V	0	0	0	0.78	1.526
94	L	A	0	0	0	3.06	0.624
94	L	R	1	0	0	2.77	3.934
94	L	N	0	0	0	2.69	1.36
94	L	D	0	0	0	3.05	3.88
94	L	C	0	0	0	2.95	0.588
94	L	Q	0	0	0	2.49	0.404
94	L	E	0	0	0	2.69	2.43
94	L	G	0	0	0	4.06	1.476
94	L	H	1	0	0	1.45	1.49
94	L	I	1	0	0	1.43	0.564
94	L	K	0	0	0	2.01	2.696
94	L	M	0	0	0	-0.2	0.526
94	L	F	1	0	0	1.98	13.142
94	L	P	1	0	0	2	5.4
94	L	S	0	0	0	4.24	0.536
94	L	T	0	0	0	3.32	0.276
94	L	W	0	0	0	1.92	19.05
94	L	Y	0	0	0	2.15	12.394
94	L	V	1	0	0	2.55	-0.412
95	P	A	1	0	0	1.34	1.074
95	P	R	1	0	0	0.98	1.284
95	P	N	0	0	0	1.59	1.362
95	P	D	0	0	0	1.15	0.998
95	P	C	0	0	0	1.83	1.166
95	P	Q	1	0	0	0.8	1.292
95	P	E	0	0	0	0.87	0.978
95	P	G	0	0	0	2.13	1.476
95	P	H	0	0	0	1.77	0.86
95	P	I	0	0	0	1.21	1.332
95	P	L	1	0	0	0.81	1.28
95	P	K	0	0	0	1.28	0.83
95	P	M	0	0	0	0.69	0.364
95	P	F	0	0	0	1.17	1.874
95	P	S	1	0	0	1.39	1.322
95	P	T	1	0	0	1.31	1.592
95	P	W	0	0	0	1.11	1.104
95	P	Y	0	0	0	1.25	1.446
95	P	V	0	0	0	1.13	1.36
96	T	A	1	0	0	0.88	0.4
96	T	R	0	0	0	-0.81	13.17
96	T	N	1	0	0	-0.55	1.264
96	T	D	0	0	0	0.47	1.846
96	T	C	0	0	0	-0.21	0.476
96	T	Q	0	0	0	-0.38	0.466
96	T	E	0	0	0	0.02	1.718
96	T	G	0	0	0	1.59	-0.296
96	T	H	0	0	0	-0.35	2.442
96	T	I	1	0	0	-0.38	-0.424
96	T	L	0	0	0	-1.24	0.77
96	T	K	0	0	0	-1.06	12.618
96	T	M	0	0	0	-1.77	0.468
96	T	F	0	0	0	-1.64	2.326
96	T	P	1	0	0	0.39	0.738
96	T	S	1	0	0	0.83	0.726
96	T	W	0	0	0	-1.35	3.062
96	T	Y	0	0	0	-1.99	4.936
96	T	V	0	0	0	-0.44	0.03
97	V	A	1	0	0	0.07	0.82
97	V	R	0	0	0	0.39	1.17
97	V	N	0	0	0	2.1	-0.18
97	V	D	1	0	0	2.44	-0.02
97	V	C	0	0	0	-0.12	0.744
97	V	Q	0	0	0	1.11	1.736
97	V	E	0	0	0	2.03	0.03
97	V	G	1	0	0	1.31	1.048
97	V	H	0	0	0	3.74	-0.31
97	V	I	1	0	0	1.14	1.706
97	V	L	1	0	0	-0.21	1.242
97	V	K	0	0	0	-0.12	1.028
97	V	M	0	0	0	-0.68	1.476
97	V	F	1	0	0	0.35	1.524
97	V	P	0	0	0	2.73	0.748
97	V	S	0	0	0	0.78	0.84
97	V	T	0	0	0	0.35	0.522
97	V	W	0	0	0	2.2	1.23
97	V	Y	0	0	0	0.52	1.152
98	N	A	0	0	0	0.24	-0.034
98	N	R	0	0	0	0	0.1
98	N	D	1	1	1	1.03	0.596
98	N	C	0	0	0	0.38	-0.012
98	N	Q	0	0	0	0.03	-0.018
98	N	E	0	0	0	-0.24	-0.344
98	N	G	0	0	0	1.26	-0.042
98	N	H	1	0	0	0.27	-0.012
98	N	I	1	0	0	-0.86	-0.4
98	N	L	0	0	0	-0.46	-0.046
98	N	K	1	0	0	-0.19	-0.116
98	N	M	0	0	0	-0.3	-0.028
98	N	F	0	0	0	-0.42	0.664
98	N	P	0	0	0	0.94	0.122
98	N	S	1	0	0	0.88	0.018
98	N	T	1	0	0	0.12	-0.248
98	N	W	0	0	0	-0.47	0.194
98	N	Y	1	0	0	-0.22	0.282
98	N	V	0	0	0	-0.44	-0.082
99	T	A	1	0	0	1.91	0.45
99	T	R	0	0	0	10.05	1.15
99	T	N	1	0	0	1.7	0.094
99	T	D	0	0	0	3.81	-0.016
99	T	C	0	0	0	1.13	0.424
99	T	Q	0	0	0	3.55	0.984
99	T	E	0	0	0	5.57	-0.186
99	T	G	0	0	0	2.92	-0.182
99	T	H	0	0	0	5.35	1.218
99	T	I	1	0	0	-0.4	0.824
99	T	L	0	0	0	-0.23	0.624
99	T	K	0	0	0	5.02	0.256
99	T	M	0	0	0	0.81	1.06
99	T	F	0	0	0	7.34	0.21
99	T	P	1	0	0	0.23	-0.234
99	T	S	1	0	0	1.93	-0.008
99	T	W	0	0	0	15.21	0.616
99	T	Y	0	0	0	9.82	1.654
99	T	V	0	0	0	-0.13	-0.31
100	T	A	1	0	1	-1	0.404
100	T	R	0	0	0	-2.75	0.368
100	T	N	1	0	0	-0.71	0.022
100	T	D	0	0	0	-0.18	0.302
100	T	C	0	0	0	-0.19	0.406
100	T	Q	0	0	0	-0.89	0.36
100	T	E	0	0	0	-0.66	0.324
100	T	G	0	0	0	0.28	0.388
100	T	H	0	0	0	-0.25	0.304
100	T	I	1	0	0	-1.49	0.756
100	T	L	0	0	0	-1.83	0.018
100	T	K	0	0	0	-2.35	0.404
100	T	M	0	0	0	-1.81	0.32
100	T	F	0	0	0	-1.02	-0.394
100	T	P	1	0	0	-2.79	0.422
100	T	S	1	0	1	-0.05	0.382
100	T	W	0	0	0	-1.1	0.402
100	T	Y	0	0	0	-1.54	-0.01
100	T	V	0	0	0	-1.13	0.394
101	G	A	1	0	0	-0.13	-0.174
101	G	R	1	1	1	-0.33	0.224
101	G	N	0	0	0	-0.19	-0.354
101	G	D	1	0	1	-0.03	-0.334
101	G	C	1	0	0	0.16	-0.158
101	G	Q	0	0	0	-0.02	0.122
101	G	E	0	0	0	0.18	-0.016
101	G	H	0	0	0	0.26	-0.082
101	G	I	0	0	0	0.26	0.194
101	G	L	0	0	0	-0.09	-0.028
101	G	K	0	0	0	-0.4	0.03
101	G	M	0	0	0	-0.16	-0.056
101	G	F	0	0	0	-0.63	1.102
101	G	P	0	0	0	-1.72	0.004
101	G	S	1	1	0	0.17	0.026
101	G	T	0	0	0	0.31	0.01
101	G	W	0	0	0	-0.22	0.01
101	G	Y	0	0	0	-0.48	0.964
101	G	V	1	0	0	0.46	-0.052
102	Y	A	0	0	0	0.97	-0.184
102	Y	R	0	0	0	0.34	0
102	Y	N	1	0	0	0.67	-0.088
102	Y	D	1	0	0	1.32	-0.07
102	Y	C	1	0	1	0.88	-0.052
102	Y	Q	0	0	0	-0.03	0.202
102	Y	E	0	0	0	0.07	0.15
102	Y	G	0	0	0	1.85	0.172
102	Y	H	1	0	1	0.78	0.038
102	Y	I	0	0	0	0.18	-0.066
102	Y	L	0	0	0	-0.31	-0.126
102	Y	K	0	0	0	-0.12	0.356
102	Y	M	0	0	0	-0.28	-0.056
102	Y	F	1	0	1	-0.09	0.384
102	Y	P	0	0	0	5.04	-0.232
102	Y	S	1	1	0	1.46	0.028
102	Y	T	0	0	0	0.94	0.084
102	Y	W	0	0	0	0.13	-0.116
102	Y	V	0	0	0	0.08	-0.106
103	I	A	0	0	0	0.75	-2.542
103	I	R	0	0	0	-0.23	26.722
103	I	N	1	0	0	1.08	-3.232
103	I	D	0	0	0	0.99	-1.456
103	I	C	0	0	0	1.13	-2.078
103	I	Q	0	0	0	0.17	-0.196
103	I	E	0	0	0	0.13	-1.924
103	I	G	0	0	0	1.36	-1.53
103	I	H	0	0	0	0.82	-0.46
103	I	L	1	0	0	-0.12	0.55
103	I	K	0	0	0	-0.46	-1.644
103	I	M	1	0	0	-0.22	-0.396
103	I	F	1	0	0	0.45	-0.374
103	I	P	0	0	0	-0.76	-2.77
103	I	S	1	0	0	1.16	-1.456
103	I	T	1	0	0	0.85	-1.044
103	I	W	0	0	0	0.01	4.768
103	I	Y	0	0	0	0.12	0.326
103	I	V	1	0	0	0.72	-1.78
104	D	A	1	0	0	0.78	-0.46
104	D	R	0	0	0	-1.09	3.688
104	D	N	1	0	0	-0.08	-0.032
104	D	C	0	0	0	1.36	-0.69
104	D	Q	0	0	0	0.93	1.798
104	D	E	1	0	0	-0.32	1.85
104	D	G	1	0	0	1.56	-0.372
104	D	H	1	0	0	0.47	9.19
104	D	I	0	0	0	0.39	0.618
104	D	L	0	0	0	-1.45	3.432
104	D	K	0	0	0	-0.82	2.746
104	D	M	0	0	0	-0.44	1.256
104	D	F	0	0	0	-0.76	2.738
104	D	P	0	0	0	1.21	-1.308
104	D	S	0	0	0	1.58	-0.62
104	D	T	0	0	0	1.41	1.182
104	D	W	0	0	0	-0.48	5.136
104	D	Y	1	0	0	-0.61	13.738
104	D	V	1	0	0	0.61	1.162
105	H	A	0	0	0	0.5	1.28
105	H	R	1	0	0	1	0.098
105	H	N	1	0	0	0.47	0.002
105	H	D	1	0	0	0.83	1.87
105	H	C	0	0	0	0.74	0.856
105	H	Q	1	0	0	1.21	1.62
105	H	E	0	0	0	1.1	1.31
105	H	G	0	0	0	1.05	0.978
105	H	I	0	0	0	1.84	1.868
105	H	L	1	0	0	-0.84	0.506
105	H	K	0	0	0	-0.2	0.468
105	H	M	0	0	0	-1.43	1.84
105	H	F	0	0	0	-0.93	0.144
105	H	P	1	0	0	1.7	1.56
105	H	S	0	0	0	1.6	1.556
105	H	T	0	0	0	2.49	0.288
105	H	W	0	0	0	1.06	0.724
105	H	Y	1	0	0	3.88	1.668
105	H	V	0	0	0	2.18	1.772
106	A	R	0	0	0	6.66	1.884
106	A	N	0	0	0	1.49	0.332
106	A	D	1	0	0	3.61	0.27
106	A	C	0	0	0	1.03	0.32
[truncated: 6,095 more rows]
